# Supplementary material for: Aspartate/asparagine-β-hydroxylase: a high-throughput mass spectrometric assay for discovery of small molecule inhibitors
Source: Sci Rep. 2020 May 26;10:8650. doi: 10.1038/s41598-020-65123-9 (PMC7251097; doi:10.1038/s41598-020-65123-9)
Supplement: Supplementary file 2 — Supporting Data. [file 41598_2020_65123_MOESM2_ESM.xlsx]

## Sheet: AspH inhibition LOPAC (20uM)
Plate 1 - compound map:
			1	2	3	4	5	6	7	8	9	10	11	12	13	14	15	16	17	18	19	20	21	22	23	24
		A	2,4-pyridinedicarboxylic acid	2,4-pyridinedicarboxylic acid	DL-alpha-Methyl-p-tyrosine	N-Acetyl-L-Cysteine	6-Methoxy-1,2,3,4-tetrahydro-9H-pyrido[3,4b] indole	6-Aminohexanoic acid	Acetamide	Altretamine	Amantadine hydrochloride	Adenosine 3,5-cyclic monophosphate	GABA	(±)-AMT hydrochloride	Gabaculine hydrochloride	BLI-489 hydrate	O-(Carboxymethyl)hydroxylamine hemihydrochloride	1-Allyl-3,7-dimethyl-8-p-sulfophenylxanthine	PD-180970	Acetohexamide	N-Acetylprocainamide hydrochloride	Azithromycin dihydrate	Actinonin	2,3-Butanedione monoxime	DMSO	DMSO	100 uM 2,4-PDCA controls:			Columns 1, 2
		B	2,4-pyridinedicarboxylic acid	2,4-pyridinedicarboxylic acid	3-Bromo-7-nitroindazole	Chelerythrine chloride	Bumetanide	Cyclosporin A	(±)-Baclofen	Carbachol	Brefeldin A from Penicillium brefeldianum	Cephalexin hydrate	BP 897	Roscovitine	Bupropion hydrochloride	Cyproheptadine hydrochloride	BU224 hydrochloride	3-Morpholinosydnonimine hydrochloride	Ciprofibrate	Cantharidin	CGP-7930	Chlorpromazine hydrochloride	Chlorprothixene hydrochloride	Centrophenoxine hydrochloride	DMSO	DMSO	DMSO controls:			Columns 23, 24
		C	2,4-pyridinedicarboxylic acid	2,4-pyridinedicarboxylic acid	N-Phenylanthranilic acid	L-2-aminoadipic acid	PD 0325901	OBAA	Org 24598 lithium salt	2-(Methylthio)adenosine 5-diphosphate trisodium salt hydrate	Aminophylline ethylenediamine	L(-)-Norepinephrine bitartrate	3-Azido-3-deoxythymidine	Paroxetine hydrochloride hemihydrate (MW = 374.83)	YM 976	Linezolid	5-(N,N-Dimethyl)amiloride hydrochloride	trans-(±)-ACPD	(±)-2-Amino-5-phosphonopentanoic acid	SKF-89145 hydrobromide	Sodium Taurocholate hydrate	Sildenafil citrate salt	Methotrexate hydrate	SB 222200	DMSO	DMSO
		D	2,4-pyridinedicarboxylic acid	2,4-pyridinedicarboxylic acid	(+)-Bromocriptine methanesulfonate	1-(2-Chlorophenyl)-1-(4-chlorophenyl)-2,2-dichloroethane	Betaine hydrochloride	D-Cycloserine	SB 202190	Chlorzoxazone	Budesonide	Chlorothiazide	G15	SB 204741	CP-100356 monohydrochloride	GR 79236X	B-HT 933 dihydrochloride	Cefaclor	PF 3845 hydrate	Citalopram hydrobromide	CGP-13501	Cefsulodin sodium salt hydrate	Choline bromide	Clemastine fumarate	DMSO	DMSO
		E	2,4-pyridinedicarboxylic acid	2,4-pyridinedicarboxylic acid	S(-)-p-Bromotetramisole oxalate	N-Acetyltryptamine	TMB-8 hydrochloride	Allopurinol	L-azetidine-2-carboxylic acid	Aminoguanidine hydrochloride	S-(p-Azidophenacyl)glutathione	5-(N,N-hexamethylene)amiloride	Acetyl-beta-methylcholine chloride	Antozoline hydrochloride	AA-861	PHA 767491 hydrochloride	Azathioprine	Trovafloxacin mesylate	L-732,138	cis-4-Aminocrotonic acid	Amifostine	CBIQ	Atropine methyl bromide	Brequinar sodium salt hydrate	DMSO	DMSO
		F	2,4-pyridinedicarboxylic acid	2,4-pyridinedicarboxylic acid	O6-benzylguanine	(±)-Chlorpheniramine maleate	Betaine aldehyde chloride	8-(4-Chlorophenylthio)-cAMP sodium	Bay 11-7085	L-Cysteinesulfinic Acid	8-Bromo-cAMP sodium	(+)-Chlorpheniramine maleate	Sorbinil	Ceftriaxone sodium	(±)-Bay K 8644	Cefmetazole sodium	(±)-Butaclamol hydrochloride	DL-Cycloserine	Carmustine	Clonidine hydrochloride	CP-380736	Caffeic acid phenethyl ester	BTO-1	Lumefantrine	DMSO	DMSO
		G	2,4-pyridinedicarboxylic acid	2,4-pyridinedicarboxylic acid	5-Aminovaleric acid hydrochloride	Amiloride hydrochloride	4-Aminopyridine	Amitriptyline hydrochloride	p-Aminoclonidine hydrochloride	BW 284c51	Aminopterin	Fulvestrant	5-azacytidine	Aniracetam	9-Amino-1,2,3,4-tetrahydroacridine hydrochloride	Amoxapine	Acyclovir	1-Amino-1-cyclohexanecarboxylic acid hydrochloride	Acetylsalicylic acid	N6-2-(4-Aminophenyl)ethyladenosine	Acetazolamide	AIDA	Indinavir sulfate salt hydrate	p-Benzoquinone	DMSO	DMSO
		H	2,4-pyridinedicarboxylic acid	2,4-pyridinedicarboxylic acid	N-Bromoacetamide	Cortisone 21-acetate	Benazoline oxalate	Calmidazolium chloride	Betaxolol hydrochloride	9-cyclopentyladenine	Benztropine mesylate	Cefazolin sodium	Gemcitabine hydrochloride	L-798106	Bromoacetylcholine bromide	Clozapine	BRL 37344 sodium	McN-A-343	PK 11195	Cefotaxime sodium	L-Cycloserine	Imipenem monohydrate	CB 1954	Pyrocatechol	DMSO	DMSO
		I	2,4-pyridinedicarboxylic acid	2,4-pyridinedicarboxylic acid	(±)-Nipecotic acid	(±)-Atenolol	Atropine sulfate	Amiodarone hydrochloride	Bosutinib	Adenosine	N-Acetyl-5-hydroxytryptamine	(±)-p-Aminoglutethimide	5-(N-Ethyl-N-isopropyl)amiloride	HEMADO	10058-F4	Aminobenztropine	Varenicline tartrate	Alaproclate hydrochloride	Aconitine	Opipramol dihydrochloride	Arecoline hydrobromide	A-77636 hydrochloride	Aminoguanidine hemisulfate	8-Bromo-cGMP sodium	DMSO	DMSO
		J	2,4-pyridinedicarboxylic acid	2,4-pyridinedicarboxylic acid	(±)-Brompheniramine maleate	Cephalosporin C zinc salt	BWB70C	GR 113808	Benzamidine hydrochloride	Cephalothin sodium	Ro 20-1724	Clemizole hydrochloride	PF-431396 hydrate	(-)-Cotinine	BMY 7378 dihydrochloride	(±)-p-Chlorophenylalanine	BRL 54443 maleate	N-(2-[4-(4-Chlorophenyl)piperazin-1-yl]ethyl)-3-methoxybenzamide	Caffeic Acid	Cilostamide	ML-9	Cephradine	S-(+)-PD 123177 trifluoroacetate salt hydrate	Z-L-Phe chloromethyl ketone	DMSO	DMSO
		K	2,4-pyridinedicarboxylic acid	2,4-pyridinedicarboxylic acid	Azelaic acid	Chlormethiazole hydrochloride	Atropine methyl nitrate	4-(2-Aminoethyl)benzenesulfonyl fluoride hydrochloride	(±)-Norepinephrine (+)bitartrate	L-Aspartic acid	Aurintricarboxylic acid	(±)-HA-966	3-Aminopropionitrile fumarate	8-(p-Sulfophenyl)theophylline	1-Aminobenzotriazole	Arecaidine propargyl ester hydrobromide	Sandoz 58-035	Psora-4	Acetylthiocholine chloride	gamma-Acetylinic GABA	A-315456	ATPA	Agmatine sulfate	TBBz	DMSO	DMSO
		L	2,4-pyridinedicarboxylic acid	2,4-pyridinedicarboxylic acid	Benzamil hydrochloride	CGP-74514A hydrochloride	5-Bromo-2-deoxyuridine	Carbamazepine	Betamethasone	Cimetidine	Bestatin hydrochloride	2-Chloroadenosine	Bromoacetyl alprenolol menthane	DMH4	R(+)-6-Bromo-APB hydrobromide	Chloroquine diphosphate	Biperiden hydrochloride	Cystamine dihydrochloride	Cilostazol	Chelidamic acid	(+)-Catechin Hydrate	Artemether	Corticosterone	Argatroban monohydrate	DMSO	DMSO
		M	2,4-pyridinedicarboxylic acid	2,4-pyridinedicarboxylic acid	Tryptamine hydrochloride	L-allylglycine	Arcaine sulfate	Ancitabine hydrochloride	4-Amino-1,8-naphthalimide	Astaxanthin	(±)-2-Amino-4-phosphonobutyric acid	Lercanidipine hydrochloride hemihydrate	Apigenin	1,3-Dipropyl-8-p-sulfophenylxanthine	3-Amino-1-propanesulfonic acid sodium	Indirubin-3-oxime	(±)-2-Amino-3-phosphonopropionic acid	SB 200646 hydrochloride	TNP	AB-MECA	Maraviroc	ARL 67156 trisodium salt	4-Aminobenzamidine dihydrochloride	Voriconazole	DMSO	DMSO
		N	2,4-pyridinedicarboxylic acid	2,4-pyridinedicarboxylic acid	L-Buthionine-sulfoximine	Cyproterone acetate	Bepridil hydrochloride	Captopril	Buspirone hydrochloride	Cyclobenzaprine hydrochloride	Alfuzosin hydrochloride	Bethanechol chloride	Benoxathian hydrochloride	7-Chloro-4-hydroxy-2-phenyl-1,8-naphthyridine	BTCP hydrochloride	Clofibrate	Rhodblock 6	Clomipramine hydrochloride	Caffeine	N6-Cyclopentyladenosine	Chlorpropamide	Cinoxacin	Carboplatin	Colchicine	DMSO	DMSO
		O	2,4-pyridinedicarboxylic acid	2,4-pyridinedicarboxylic acid	5-Fluoroindole-2-carboxylic acid	ABT-418 hydrochloride	1-Aminocyclopropanecarboxylic acid hydrochloride	Alprenolol hydrochloride	Reserpine	N-(4-Amino-2-chlorophenyl)phthalimide	Atorvastatin calcium salt trihydrate	Amsacrine hydrochloride	(+)-Butaclamol hydrochloride	2-Methylthioadenosine triphosphate tetrasodium	Apomorphine hydrochloride hemihydrate	S(-)-Atenolol	L-Arginine	AS-252424	2-(2-Aminoethyl)isothiourea dihydrobromide	Alloxazine	2-Hydroxysaclofen	Beclomethasone	3-Aminopropylphosphonic acid	Benzamide	DMSO	DMSO
		P	2,4-pyridinedicarboxylic acid	2,4-pyridinedicarboxylic acid	DL-Buthionine-[S,R]-sulfoximine	DL-p-Chlorophenylalanine methyl ester hydrochloride	(+)-Brompheniramine maleate	CNS-1102	Benserazide hydrochloride	Carbetapentane citrate	BRL 50481	Cinnarizine	Gisadenafil besylate salt	Clotrimazole	DAPH	Cytosine-1-beta-D-arabinofuranoside hydrochloride	Supercinnamaldehyde	Calcimycin	Cyclophosphamide monohydrate	Cantharidic Acid	1-(4-Chlorobenzyl)-5-methoxy-2-methylindole-3-acetic acid	Droxinostat	Cortisone	L-Canavanine sulfate	DMSO	DMSO
Plate 1 (% conversion):
			1	2	3	4	5	6	7	8	9	10	11	12	13	14	15	16	17	18	19	20	21	22	23	24
		A	2.30458	2.54393	33.456	33.7562	36.9761	36.1256	35.5614	35.9896	36.4878	37.3238	36.5381	36.8938	33.8974	21.4761	37.9098	38.2165	37.7747	38.0086	34.6304	40.3887	37.6568	36.9405	36.2111	35.6977	Mean inhibition (2,4-PDCA):			2.28818
		B	2.0735	2.59577	35.2628	32.9571	34.8379	54.6631	36.5414	36.9368	38.8244	31.0066	38.8942	40.7258	38.0146	41.6417	37.6342	14.1524	36.0821	17.3952	39.6758	45.7623	45.2576	36.6604	35.9467	33.8744	SD inhibition:			0.209847
		C	2.01975	2.39425	28.9632	36.8298	36.6966	38.3549	40.7887	30.4029	38.8951	5.81078	38.3027	43.4226	41.606	39.4118	38.0672	37.4562	39.0629	9.42513	37.2012	7.88646	37.1222	44.7159	37.1318	36.5248
		D	1.9483	2.35183	29.7678	37.6109	37.3622	38.5477	37.6442	37.3383	40.2859	37.3701	28.3452	37.7013	61.5184	38.28	39.1625	27.8184	45.362	40.3095	35.6782	14.1432	37.7775	23.7031	36.6178	37.3936	Mean conversion (DMSO):			35.8717
		E	2.08731	2.76244	10.5387	37.9783	40.7839	39.5873	39.4378	40.2219	36.624	45.3225	41.1252	41.7259	43.8309	41.8185	41.9104	44.1013	46.6749	38.6816	40.6673	40.4453	40.7078	31.902	37.9132	38.4809	SD conversion:			1.73015
		F	2.31335	2.3836	36.3915	37.9893	36.9134	36.8476	32.72	32.9289	39.5979	40.5326	40.5518	38.7698	43.2659	37.1527	45.0169	41.6361	39.3322	40.5275	40.5389	2.78064	36.6035	36.5059	37.5057	38.9737
		G	2.16729	2.56923	30.8166	34.319	34.9778	38.6693	35.9103	38.3808	36.597	31.542	33.3198	23.492	23.3881	38.8799	37.0087	35.5238	36.0435	36.198	32.6091	34.8275	39.3244	2.52353	33.2917	38.2769	Z':			0.826701
		H	1.9957	2.0102	11.8057	34.4956	9.94338	58.4991	36.9722	34.8845	39.1423	32.5311	32.1655	6.45337	36.2463	39.7856	34.5178	36.3993	39.3913	34.6271	36.6876	33.8541	34.2404	10.1195	33.718	34.4608
		I	2.19348	2.20224	30.4012	33.3515	34.9419	25.0916	62.4589	34.4387	34.6586	34.8529	40.527	28.8805	30.76	38.1162	13.3959	38.3449	40.6892	39.989	37.0384	15.0496	34.6357	34.1071	34.218	33.726	S/N:			19.2695
		J	2.24774	2.59419	32.8616	2.94098	36.9414	37.7897	36.3485	32.5597	35.9379	40.5711	41.1307	36.8493	39.8116	36.3406	33.542	38.3399	3.15821	38.6514	38.4435	28.1363	33.9818	35.8609	34.8238	32.7786
		K	2.17784	2.41932	32.1351	33.9401	34.9379	34.6884	4.78366	36.9437	1.00816	36.5233	19.4274	18.5362	37.4816	37.7505	37.1518	34.2013	37.5188	37.5223	40.9764	36.4842	36.6616	32.9589	36.3304	35.4111	S/B:			15.6769
		L	2.18913	2.21446	33.0687	10.0207	35.4959	35.6299	37.5926	36.0229	37.4572	37.5058	65.7327	47.727	3.96878	38.5878	39.3444	38.4785	37.5403	19.4358	5.58207	38.9468	38.0073	38.537	36.0437	35.5978
		M	2.0879	2.46986	34.5445	35.7755	37.5991	37.2663	36.2082	36.6767	37.7112	27.3387	3.68376	36.6645	38.2488	32.038	38.2681	38.0275	36.5782	37.9708	50.7094	8.30236	38.91	38.9518	35.1562	36.6785
		N	2.30517	2.18981	34.697	39.1291	4.14412	35.3418	40.4027	41.1996	40.0303	38.8452	41.8902	39.0679	41.1253	39.8032	37.1148	43.3757	37.7916	37.2374	37.0771	38.2055	34.9566	37.5509	36.7926	36.7339
		O	2.2115	2.69746	31.8418	35.6843	37.206	39.0042	40.4992	39.0741	35.3511	39.5161	43.8552	14.4923	8.9155	37.7879	38.1147	38.9954	40.4964	40.4459	38.1613	39.371	37.5291	37.4373	37.2303	36.464
		P	2.18384	2.31678	34.258	35.3756	35.5333	38.9647	3.89784	8.71905	38.8419	38.9914	43.9551	45.4201	38.2803	36.7733	37.0336	2.01847	38.4815	25.9156	34.1012	35.2468	38.7132	38.1321	36.2384	31.651
Plate 1 (% inhibition):
			1	2	3	4	5	6	7	8	9	10	11	12	13	14	15	16	17	18	19	20	21	22	23	24
		A	99.9512	99.2385	7.19308	6.29919	-3.28868	-0.756005	0.923722	-0.351156	-1.83451	-4.32409	-1.9843	-3.0436	5.87859	42.8649	-6.06884	-6.98208	-5.6666	-6.36307	3.69599	-13.4502	-5.31552	-3.18261	-1.01077	0.518109
		B	100.639	99.0841	1.81303	8.6785	3.07814	-55.9543	-1.99409	-3.17146	-8.79211	14.4864	-8.99999	-14.454	-6.38081	-17.1813	-5.24826	64.6726	-0.62665	55.0165	-11.3275	-29.4509	-27.9481	-2.34871	-0.223408	5.94707
		C	100.799	99.6842	20.571	-2.85304	-2.4564	-7.39432	-14.6413	16.284	-9.00285	89.5109	-7.23865	-22.4841	-17.0749	-10.5412	-6.53748	-4.71815	-9.50253	78.7486	-3.95887	83.3303	-3.72375	-26.3352	-3.75227	-1.94483
		D	101.012	99.8105	18.1751	-5.17895	-4.43839	-7.96827	-5.27796	-4.36723	-13.144	-4.46192	22.4111	-5.44793	-76.3672	-7.17109	-9.799	23.9798	-28.2589	-13.2144	0.576188	64.6998	-5.675	36.2337	-2.22162	-4.5317
		E	100.598	98.5878	75.4329	-6.27288	-14.6269	-11.064	-10.6188	-12.9535	-2.24015	-28.1414	-15.6431	-17.4319	-23.6999	-17.7075	-17.9813	-24.5051	-32.1682	-8.36691	-14.2797	-13.6188	-14.4003	11.8204	-6.0789	-7.76926
		F	99.925	99.7159	-1.548	-6.30565	-3.10194	-2.90606	9.38442	8.76259	-11.0954	-13.8786	-13.9358	-8.62971	-22.0176	-3.81451	-27.2314	-17.1646	-10.3043	-13.8635	-13.8973	98.5336	-2.17929	-1.88851	-4.86568	-9.23685
		G	100.36	99.1631	15.0522	4.62344	2.66173	-8.33026	-0.114954	-7.47148	-2.15993	12.8922	7.59866	36.8622	37.1718	-8.95747	-3.38561	1.03594	-0.511631	-0.971816	9.71467	3.10903	-10.2812	99.2992	7.6822	-7.16182
		H	100.871	100.828	71.6602	4.09739	77.2055	-67.3767	-3.27689	2.93952	-9.73887	9.94705	11.0358	87.5975	-1.11565	-11.6545	4.03121	-1.5712	-10.4802	3.70584	-2.42943	6.00751	4.8573	76.681	6.41279	4.20098
		I	100.282	100.256	16.2892	7.50421	2.76855	32.0994	-79.1675	4.26691	3.61204	3.03359	-13.8621	20.8173	15.2209	-6.68348	66.9252	-7.3645	-14.345	-12.2599	-3.4742	62.001	3.68034	5.25426	4.92392	6.38918
		J	100.12	99.0888	8.96306	98.0562	-3.18538	-5.71109	-1.41972	9.86199	-0.197294	-13.9934	-15.6594	-2.91114	-11.7317	-1.3964	6.93684	-7.34946	97.4094	-8.27719	-7.65811	23.0331	5.62742	0.0319816	3.12006	9.20999
		K	100.329	99.6095	11.1261	5.75147	2.78055	3.52347	92.5693	-3.19209	103.811	-1.94033	48.9655	51.6191	-4.79377	-5.59443	-3.81178	4.97379	-4.90454	-4.9151	-15.2002	-1.82378	-2.3522	8.67323	-1.36608	1.37127
		L	100.295	100.22	8.34619	76.9752	1.11889	0.719809	-5.12423	-0.450181	-4.72107	-4.86575	-88.916	-35.3012	94.9958	-8.08781	-10.3406	-7.76213	-4.96868	48.9404	90.1919	-9.15672	-6.35913	-7.9363	-0.512232	0.815372
		M	100.596	99.459	3.95186	0.286224	-5.14381	-4.15279	-1.0022	-2.39702	-5.47756	25.4081	95.8445	-2.3608	-7.0784	11.4153	-7.13571	-6.41942	-2.10381	-6.25041	-44.1818	82.0918	-9.04705	-9.17151	2.13027	-2.4024
		N	99.9494	100.293	3.49763	-9.69955	94.4737	1.57775	-13.4919	-15.8649	-12.3831	-8.85413	-17.9212	-9.51733	-15.6436	-11.7067	-3.70164	-22.3445	-5.71689	-4.06661	-3.58948	-6.94945	2.72488	-5.00025	-2.7422	-2.56751
		O	100.228	98.7813	11.9997	0.557904	-3.97326	-9.32765	-13.7793	-9.53579	1.55003	-10.8517	-23.7721	63.6603	80.2661	-5.70588	-6.67907	-9.30144	-13.7708	-13.6206	-6.8178	-10.4198	-4.93532	-4.66193	-4.04564	-1.7638
		P	100.311	99.9149	4.80496	1.47709	1.00767	-9.21001	95.207	80.8511	-8.8443	-9.28952	-24.0698	-28.4319	-7.17196	-2.68486	-3.45971	100.803	-7.77121	29.6457	5.27197	1.86062	-8.46116	-6.73092	-1.09189	12.5677
Plate 2 - compound map:
			1	2	3	4	5	6	7	8	9	10	11	12	13	14	15	16	17	18	19	20	21	22	23	24
		A	2,4-pyridinedicarboxylic acid	2,4-pyridinedicarboxylic acid	Cyclothiazide	PD 169316	(±)-CPP	Disopyramide	CGS-21680 hydrochloride	Bisdemethoxycurcumin	CGS-15943	Diazoxide	Chloro-IB-MECA	Doxycycline hydrochloride	Debrisoquin sulfate	Celecoxib	Diltiazem hydrochloride	4-DAMP methiodide	(S)-3,5-Dihydroxyphenylglycine	Eletriptan hydrobromide	Phenytoin sodium	Anisotropine methyl bromide	Daphnetin	Enoximone	DMSO	DMSO	100 uM 2,4-PDCA controls:			Columns 1, 2
		B	2,4-pyridinedicarboxylic acid	2,4-pyridinedicarboxylic acid	SB 415286	Isoguvacine hydrochloride	Staurosporine aglycone	Paliperidone	(-)-Physostigmine	MHPG piperazine	S-(-)-Eticlopride hydrochloride	DL-threo-beta-hydroxyaspartic acid	UCL 2077	17alpha-hydroxyprogesterone	Fenofibrate	L-Histidine hydrochloride	Forskolin	L-Hyoscyamine	Fexofenadine hydrochloride	4-Hydroxybenzhydrazide	N-(3,3-Diphenylpropyl)glycinamide	R-(+)-7-Hydroxy-DPAT hydrobromide	L-Canavanine	Iodoacetamide	DMSO	DMSO	DMSO controls:			Columns 23, 24
		C	2,4-pyridinedicarboxylic acid	2,4-pyridinedicarboxylic acid	N6-Cyclohexyladenosine	Disopyramide phosphate	CGS-12066A maleate	Daidzein	Y-27632 dihydrochloride	Imperatorin	2-Chloro-2-deoxy-D-glucose	3,4-Dihydroxyphenylacetic acid	WB-4101 hydrochloride	6,7-ADTN hydrobromide	2,3-didehydro-3-deoxythymidine	Mephetyl tetrazole	Dextromethorphan hydrobromide monohydrate	1,3-Dipropyl-7-methylxanthine	Dequalinium chloride hydrate	D(-)-2-Amino-5-phosphonopentanoic acid	Doxepin hydrochloride	2,4-Diamino-6-pyrimidinone	DM 235	Etoposide	DMSO	DMSO
		D	2,4-pyridinedicarboxylic acid	2,4-pyridinedicarboxylic acid	S-Ethylisothiourea hydrobromide	Guvacine hydrochloride	N-Ethylmaleimide	GR-89696 fumarate	NBI 27914	Hypotaurine	Tamoxifen	Ciproxifan hydrochloride	Fluvoxamine maleate	1,3,5-tris(4-hydroxyphenyl)-4-propyl-1H-pyrazole	Fenspiride hydrochloride	(±)-8-Hydroxy-DPAT hydrobromide	Famotidine	Hydroquinone	Formoterol	Hemicholinium-3	Glybenclamide	Sematilide monohydrochloride monohydrate	Bezafibrate	Loxiglumide	DMSO	DMSO
		E	2,4-pyridinedicarboxylic acid	2,4-pyridinedicarboxylic acid	(S)-(+)-Camptothecin	Demeclocycline hydrochloride	2-Cyclooctyl-2-hydroxyethylamine hydrochloride	Cilnidipine	1-(m-Chlorophenyl)-biguanide hydrochloride	3-deazaadenosine	Tocainide hydrochloride	Dantrolene sodium	DNQX	R(-)-Apocodeine hydrochloride	Droperidol	Icilin	Carvedilol	Domperidone	Doxylamine succinate	3,7-Dimethyl-1-propargylxanthine	S(-)-Pindolol	DL-alpha-Difluoromethylornithine hydrochloride	5,5-Dimethyl-1-pyrroline-N-oxide	ET-18-OCH3	DMSO	DMSO
		F	2,4-pyridinedicarboxylic acid	2,4-pyridinedicarboxylic acid	Epinastine hydrochloride	(±)-AMPA hydrobromide	(-)-Epinephrine bitartrate	Gabapentin	beta-Estradiol	Haloperidol	erythro-9-(2-Hydroxy-3-nonyl)adenine hydrochloride	L-Dopa ethyl ester	Temsirolimus	ZD 7114 hydrochloride	Flumazenil	Dopamine hydrochloride	FSCPX	SR 27897 hydrate	Felodipine	BNTX maleate salt hydrate	GW2974	ATPO	GW5074	Ipratropium bromide	DMSO	DMSO
		G	2,4-pyridinedicarboxylic acid	2,4-pyridinedicarboxylic acid	Dofetilide	Diethylenetriaminepentaacetic acid	5-Carboxamidotryptamine maleate	Dicyclomine hydrochloride	2-Chloroadenosine triphosphate tetrasodium	Cytidine 5-diphosphocholine sodium salt hydrate	Cirazoline hydrochloride	DCEBIO	Dihydroouabain	R(-)-Propylnorapomorphine hydrochloride	L-3,4-Dihydroxyphenylalanine methyl ester hydrochloride	(±)-SKF-38393 hydrochloride	Dihydroergotamine methanesulfonate	Propofol	Desipramine hydrochloride	5,7-Dichlorokynurenic acid	(-)-alpha-Methylnorepinephrine	SCH-28080	2,3-dideoxycytidine	Etazolate hydrochloride	DMSO	DMSO
		H	2,4-pyridinedicarboxylic acid	2,4-pyridinedicarboxylic acid	Edrophonium chloride	Muscimol hydrobromide	EGTA	DL-Homatropine hydrobromide	Estrone	Hydralazine hydrochloride	Sunitinib malate	Hydrocortisone	Furegrelate sodium	Histamine dihydrochloride	Genipin	Hydroxyurea	NS8593 hydrochloride	MNS	Fluspirilene	N-Methylhistaprodifen dioxalate salt	Bexarotene	Ibudilast	Genistein	Idarubicin	DMSO	DMSO
		I	2,4-pyridinedicarboxylic acid	2,4-pyridinedicarboxylic acid	Ebastine	Diclofenac sodium	Cetirizine dihydrochloride	3,4-Dichloroisocoumarin	(+)-Cyclazocine	Danazol	CGP 20712A methanesulfonate	1-Deoxynojirimycin hydrochloride	Dobutamine hydrochloride	R(-)-2,10,11-Trihydroxyaporphine hybrobromide	1,4-Dideoxy-1,4-imino-D-arabinitol	GBR-12909 dihydrochloride	Diphenyleneiodonium chloride	Nefiracetam	N-Methyl-1-deoxynojirimycin	N-Desmethylclozapine	Dilazep hydrochloride	Venlafaxine hydrochloride	Diacylglycerol Kinase Inhibitor II	7-Cyclopentyl-5-(4-phenoxy)phenyl-7H-pyrrolo[2,3-d]pyrimidin-4-ylamine	DMSO	DMSO
		J	2,4-pyridinedicarboxylic acid	2,4-pyridinedicarboxylic acid	Efaroxan hydrochloride	Guanabenz acetate	(±)-Epinephrine hydrochloride	(±)-Vanillylmandelic acid	Phenserine	4-Imidazolemethanol hydrochloride	Felbamate	Lithium Chloride	Fiduxosin hydrochloride	Harmane	Fusaric acid	(+)-Hydrastine	Flunarizine dihydrochloride	Serotonin hydrochloride	cis-(Z)-Flupenthixol dihydrochloride	Hexahydro-sila-difenidol hydrochloride, p-fluoro analog	L-Glutamic acid hydrochloride	Imidazole-4-acetic acid hydrochloride	GW7647	Metolazone	DMSO	DMSO
		K	2,4-pyridinedicarboxylic acid	2,4-pyridinedicarboxylic acid	CP-91149	DL-erythro-Dihydrosphingosine	(±)-CGP-12177A hydrochloride	DBO-83	Capsazepine	N,N-Dihexyl-2-(4-fluorophenyl)indole-3-acetamide	(2S,1S,2S)-2-(carboxycyclopropyl)glycine	L-3,4-Dihydroxyphenylalanine	Dihydrokainic acid	R(-)-2,10,11-Trihydroxy-N-propylnoraporphine hydrobromide	KRM-III	R(+)-SCH-23390 hydrochloride	Diphenhydramine hydrochloride	R(+)-Butylindazone	5,5-Diphenylhydantoin	1,10-Diaminodecane	Ganaxolone	Vanillic acid diethylamide	Cambinol	Emetine dihydrochloride hydrate	DMSO	DMSO
		L	2,4-pyridinedicarboxylic acid	2,4-pyridinedicarboxylic acid	Ellipticine	JFD00244	Ethosuximide	6-Hydroxymelatonin	N-Methyl-beta-carboline-3-carboxamide	Hexamethonium dichloride	Fusidic acid sodium	Hydrochlorothiazide	Furosemide	JS-K	5-Fluorouracil	(±)-7-Hydroxy-DPAT hydrobromide	5-fluoro-5-deoxyuridine	L-165,041	Furafylline	Histamine, R(-)-alpha-methyl-, dihydrochloride	Ganciclovir	CPNQ	NS5806	GR 55562 dihydrobromide	DMSO	DMSO
		M	2,4-pyridinedicarboxylic acid	2,4-pyridinedicarboxylic acid	8-Cyclopentyl-1,3-dipropylxanthine	R-(-)-Desmethyldeprenyl hydrochloride	S-(-)-Carbidopa	7,7-Dimethyl-(5Z,8Z)-eicosadienoic acid	Chlormezanone	Donitriptan monohydrochloride	CNQX disodium	Dipyridamole	Decamethonium dibromide	Dipropyldopamine hydrobromide	D-ribofuranosylbenzimidazole	Naratriptan hydrochloride	2,3-Butanedione	Eliprodil	N^G,N^G-Dimethylarginine hydrochloride	(+/-)-Anisodamine	1,7-Dimethylxanthine	Epibestatin hydrochloride	N-Methyldopamine hydrochloride	5-N-Ethylcarboxamidoadenosine	DMSO	DMSO
		N	2,4-pyridinedicarboxylic acid	2,4-pyridinedicarboxylic acid	RepSox	Glipizide	JX401	Hexamethonium bromide	DPO-1	Bendamustine hydrochloride	Fenoterol hydrobromide	Valganciclovir hydrochloride hydrate	p-Fluoro-L-phenylalanine	Retinoic acid p-hydroxyanilide	Esomeprazole magnesium dihydrate	SR 142948A	Flupirtine maleate	5-Hydroxy-L-tryptophan	FPL 64176	5-hydroxydecanoic acid sodium	L-Glutamine	NSC 95397	Gallamine triethiodide	IMID-4F hydrochloride	DMSO	DMSO
		O	2,4-pyridinedicarboxylic acid	2,4-pyridinedicarboxylic acid	8-Cyclopentyl-1,3-dimethylxanthine	2,2-Bipyridyl	(±)-Chloro-APB hydrobromide	(±) trans-U-50488 methanesulfonate	8-(3-Chlorostyryl)caffeine	SP600125	CX 546	Doxazosin mesylate	P1,P4-Di(adenosine-5)tetraphosphate triammonium	AC-93253 iodide	SANT-1	(±)-2,3-Dichloro-alpha-methylbenzylamine hydrochloride	N,N,N,N-Tetramethylazodicarboxamide	3,5-Dinitrocatechol	Clodronic acid	Benidipine hydrochloride	2,3-Dimethoxy-1,4-naphthoquinone	Etodolac	1,1-Dimethyl-4-phenyl-piperazinium iodide	E-64	DMSO	DMSO
		P	2,4-pyridinedicarboxylic acid	2,4-pyridinedicarboxylic acid	GW9508	GYKI 52466 hydrochloride	Emodin	4-Hydroxy-3-methoxyphenylacetic acid	(-)-Eseroline fumarate	6-Hydroxy-DL-DOPA	S-(+)-Fluoxetine hydrochloride	Hispidin	Fluphenazine dihydrochloride	Nelfinavir mesylate hydrate	Fenoldopam bromide	5-Hydroxyindolacetic acid	Flutamide	Hydroxylamine hydrochloride	Fluoxetine hydrochloride	R-(+)-8-Hydroxy-DPAT hydrobromide	Guanidinyl-naltrindole di-trifluoroacetate	Imazodan	GBR-12935 dihydrochloride	R(-)-Isoproterenol (+)-bitartrate	DMSO	DMSO
Plate 2 (% conversion):
			1	2	3	4	5	6	7	8	9	10	11	12	13	14	15	16	17	18	19	20	21	22	23	24
		A	2.37303	2.79444	36.7048	38.4496	37.4629	39.3374	35.1005	2.59077	39.3004	38.8733	42.4529	11.0221	37.3455	42.1578	42.8639	38.0919	37.6084	40.8627	34.3271	40.2815	2.98374	34.1491	36.3319	36.5896	Mean inhibition (2,4-PDCA):			2.47499
		B	2.21256	2.26723	34.0525	37.2374	28.4198	40.939	38.7507	38.9713	41.7669	35.0024	44.0276	41.0605	40.1293	40.26	39.6883	37.8588	39.7273	37.0766	37.5291	38.4994	37.3679	1.8018	37.3575	37.134	SD inhibition:			0.219827
		C	2.51989	2.66849	37.4997	42.6616	49.9807	39.8994	41.0951	39.0528	40.7571	2.95571	43.3639	12.8979	39.5822	42.6074	43.1273	40.7715	49.2052	40.0516	41.0611	39.1918	38.3855	39.0956	32.6859	38.6903
		D	2.43826	2.30875	39.3077	39.4195	36.5982	21.6668	38.8939	40.7815	49.1413	43.1564	42.3631	36.4054	39.8157	38.1846	39.2322	35.0371	21.0282	40.4952	35.438	39.4346	36.7168	36.287	37.9936	37.9454	Mean conversion (DMSO):			35.9554
		E	2.58133	2.79786	39.5919	13.8976	41.9743	41.9852	42.8825	41.7117	41.4142	39.4197	41.0204	41.585	42.3055	41.5308	43.7737	43.6853	27.1961	40.4008	40.4026	40.7764	38.4262	45.9313	39.3215	39.4478	SD conversion:			1.83514
		F	2.81371	2.7749	41.9063	41.2563	5.4948	41.7522	41.0802	43.6902	41.8895	10.7806	47.8608	41.3286	42.1451	10.8788	40.0661	34.3193	55.0197	38.4808	42.8098	37.1751	2.12017	41.458	39.6045	33.2235
		G	2.51623	2.24173	37.2137	2.38792	35.6245	43.2675	11.9317	36.8016	38.1714	39.2674	38.161	7.83308	10.5442	10.1051	37.1019	38.0778	40.9372	35.6267	7.36154	38.7078	37.6813	58.5068	36.5489	35.6753	Z':			0.815866
		H	2.37352	2.43226	37.5446	37.8679	38.2862	38.2076	37.7474	38.1972	11.6695	37.9274	36.8809	39.2763	36.5756	37.9364	39.3675	25.7964	58.9881	8.75802	33.9462	39.0543	19.7821	34.6888	35.6466	35.1871
		I	2.57866	2.25652	38.8324	32.3285	37.8877	29.6456	35.7755	39.6673	36.5608	35.2015	8.46948	6.72951	35.4323	51.0507	35.6608	34.8869	34.7899	37.266	41.4888	36.4506	21.3314	45.3369	34.1166	35.2161	S/N:			18.1146
		J	3.20293	2.38453	34.9028	34.6675	6.17958	32.673	38.4864	36.7474	34.6769	35.606	64.7251	35.3121	28.1487	38.2801	46.3196	31.8099	67.4407	40.9141	29.0104	36.4638	29.9603	34.2271	34.3273	33.8697
		K	2.48017	2.37177	37.1164	62.8166	36.5845	32.8404	2.58787	35.5163	32.3406	10.0307	34.3752	6.67153	30.6017	37.1598	38.544	33.18	35.8438	36.3914	36.3424	35.2215	25.4981	37.4593	34.5805	35.0687	S/B:			14.5275
		L	2.28276	2.58931	45.9488	12.8873	37.8456	36.8903	36.8047	37.5342	40.537	36.4267	35.0622	37.0971	36.1096	37.8211	36.3309	35.2962	36.331	36.7618	35.5746	35.9883	28.2778	31.3112	34.3687	34.4612
		M	2.3732	2.47837	38.6544	39.0498	7.52269	5.4222	39.3932	23.2025	39.7382	42.602	41.524	10.2698	37.8882	39.4926	38.1711	39.7345	37.9795	36.3904	35.501	35.3326	9.51882	35.7123	34.8973	34.4513
		N	2.26225	2.26889	40.4801	38.9269	45.6959	40.5604	40.6282	39.3781	38.9309	38.7696	36.4858	25.0298	41.5191	44.1821	33.8503	37.5872	38.8487	36.9618	35.0272	23.5931	33.8755	39.3475	34.8884	34.3144
		O	2.41881	2.23958	36.6956	27.9427	3.87364	41.5032	38.5734	37.5335	39.7006	41.9033	27.582	41.6227	42.3864	38.9373	38.7426	2.07271	2.29964	31.4316	33.76	36.9077	36.0856	38.0987	37.2529	36.7674
		P	2.42295	2.47482	35.173	38.9137	37.8242	38.5682	19.7121	1.43911	45.1106	3.04554	63.3187	32.9355	3.04883	37.2232	40.6097	39.2032	43.8459	39.3126	1.92383	38.2126	46.6389	5.85099	35.7409	36.8694
Plate 2 (% inhibition):
			1	2	3	4	5	6	7	8	9	10	11	12	13	14	15	16	17	18	19	20	21	22	23	24
		A	100.305	99.0459	-2.23805	-7.44954	-4.50264	-10.1014	2.55355	99.6542	-9.99085	-8.71512	-19.4068	74.4714	-4.1518	-18.5253	-20.6343	-6.38114	-4.93704	-14.6572	4.86344	-12.9211	98.4805	5.3951	-1.12446	-1.89414
		B	100.784	100.621	5.68374	-3.82912	22.5076	-14.8851	-8.34886	-9.00778	-17.3576	2.84666	-24.11	-15.248	-12.4665	-12.8568	-11.1494	-5.68504	-11.2658	-3.3488	-4.70023	-7.59827	-4.21862	102.011	-4.18769	-3.52024
		C	99.8659	99.4221	-4.61241	-20.0302	-41.8907	-11.7798	-15.3513	-9.25126	-14.3416	98.5642	-22.1278	68.8686	-10.8324	-19.8683	-21.4211	-14.3846	-39.5745	-12.2345	-15.2496	-9.6663	-7.25806	-9.37905	9.76565	-8.16865
		D	100.11	100.497	-10.0127	-10.3464	-1.91971	42.6775	-8.77655	-14.4146	-39.3836	-21.5079	-19.1385	-1.34403	-11.5298	-6.65818	-9.78721	2.74302	44.5848	-13.5595	1.54564	-10.3916	-2.27419	-0.990367	-6.08748	-5.94354
		E	99.6824	99.0356	-10.8614	65.8827	-17.9771	-18.0098	-20.6898	-17.1928	-16.3043	-10.3471	-15.1281	-16.8145	-18.9665	-16.6524	-23.3516	-23.0878	26.1626	-13.2776	-13.2827	-14.3994	-7.37964	-29.796	-10.0539	-10.431
		F	98.9883	99.1042	-17.774	-15.8326	90.9804	-17.3139	-15.3068	-23.1024	-17.7241	75.1927	-35.5591	-16.0485	-18.4874	74.8992	-12.2777	4.88676	-56.9413	-7.54288	-20.4728	-3.64289	101.06	-16.4352	-10.899	8.1598
		G	99.8768	100.697	-3.75817	100.26	0.988438	-21.8398	71.7546	-2.5272	-6.61864	-9.89207	-6.58755	83.9964	75.8989	77.2102	-3.42435	-6.3392	-14.8796	0.981944	85.4048	-8.22071	-5.15496	-67.3569	-1.77264	0.8367
		H	100.303	100.128	-4.74642	-5.71202	-6.96153	-6.72684	-5.3522	-6.69585	72.5376	-5.89	-2.76404	-9.91881	-1.85226	-5.91687	-10.1911	30.3431	-68.7944	81.2337	6.00138	-9.25585	48.3069	3.78326	0.922358	2.29502
		I	99.6904	100.653	-8.59307	10.8329	-5.77122	18.8462	0.53733	-11.0865	-1.80821	2.25185	82.0956	87.2925	1.56243	-45.0867	0.879996	3.19158	3.48124	-3.91432	-16.5272	-1.47882	43.6793	-28.0206	5.49239	2.20837
		J	97.8258	100.27	3.14409	3.84695	88.9351	9.80401	-7.55937	-2.36553	3.81882	1.04369	-85.9296	1.92142	23.3174	-6.94346	-30.9558	12.3819	-94.0406	-14.8105	20.7436	-1.51842	17.9064	5.16235	4.86289	6.22982
		K	99.9845	100.308	-3.46751	-80.2294	-1.87899	9.30399	99.6629	1.31175	10.7968	77.4324	4.72	87.4657	15.9908	-3.59722	-7.73147	8.28967	0.333514	-1.30227	-1.15575	2.19224	31.2342	-4.49177	4.10662	2.64863
		L	100.574	99.6586	-29.8485	68.9003	-5.64542	-2.79227	-2.53644	-4.71535	-13.6844	-1.40748	2.66781	-3.40979	-0.460502	-5.57251	-1.12144	1.96903	-1.12172	-2.40846	1.13755	-0.0982239	22.9318	13.8714	4.73944	4.46316
		M	100.304	99.9899	-8.06133	-9.24219	84.9234	91.1972	-10.2679	38.0907	-11.2984	-19.8521	-16.6322	76.7183	-5.77266	-10.565	-6.61764	-11.2874	-6.04547	-1.29903	1.35733	1.86036	78.9614	0.726251	3.16059	4.49258
		N	100.635	100.616	-13.5144	-8.87529	-29.093	-13.7542	-13.9566	-10.2229	-8.88717	-8.4054	-1.58394	32.6328	-16.6175	-24.5715	6.28761	-4.87382	-8.64174	-3.00569	2.77238	36.9242	6.21254	-10.1314	3.18712	4.90146
		O	100.168	100.703	-2.21087	23.9326	95.8225	-16.5702	-7.81938	-4.71334	-11.1862	-17.765	25.0099	-16.927	-19.208	-8.90619	-8.32477	101.202	100.524	13.5119	6.55736	-2.84415	-0.38876	-6.40146	-3.87537	-2.42519
		P	100.155	100.001	2.3369	-8.83584	-5.58156	-7.80381	48.516	103.094	-27.3448	98.2959	-81.7292	9.01988	98.286	-3.78648	-13.9013	-9.70035	-23.5673	-10.0271	101.646	-6.74176	-31.9094	89.9165	0.640667	-2.72996
Plate 3 - compound map:
			1	2	3	4	5	6	7	8	9	10	11	12	13	14	15	16	17	18	19	20	21	22	23	24
		A	2,4-pyridinedicarboxylic acid	2,4-pyridinedicarboxylic acid	ML-7	TMPH hydrochloride	3-Isobutyl-1-methylxanthine	SC-236	Iproniazid phosphate	4-Methylpyrazole hydrochloride	m-Iodobenzylguanidine hemisulfate	PD-161570	Imetit dihydrobromide	Molsidomine	Agomelatine	Metergoline	Kenpaullone	Meclofenamic acid sodium	LY-367,265	(±)-Metoprolol (+)-tartrate	Leflunomide	SC-58125	CP-154526 hydrochloride	MDL 28170	DMSO	DMSO	100 uM 2,4-PDCA controls:			Columns 1, 2
		B	2,4-pyridinedicarboxylic acid	2,4-pyridinedicarboxylic acid	Mifepristone	Nitrendipine	Minocycline hydrochloride	PHA-543613	(-)-MK-801 hydrogen maleate	Olomoucine	Methiothepin mesylate	Orphenadrine hydrochloride	Piperlongumine	(±)-Octoclothepin maleate	ONO-RS-082	O-Phospho-L-serine	PD-407824	Pancuronium bromide	Eprosartan mesylate	Pentolinium di[L(+)-tartrate]	Nicardipine hydrochloride	Valproic acid sodium	NF 023	Pyrilamine maleate	DMSO	DMSO	DMSO controls:			Columns 23, 24
		C	2,4-pyridinedicarboxylic acid	2,4-pyridinedicarboxylic acid	AEG 3482	Lorglumide sodium	Idazoxan hydrochloride	Linopirdine	Fosmidomycin sodium salt hydrate	Nocodazole	S(+)-Ibuprofen	Metaproterenol hemisulfate	1,5-Isoquinolinediol	Zoledronic acid monohydrate	Kainic acid	(-)-cis-(1S,2R)-U-50488 tartrate	U-73343	Milrinone	LY-310,762 hydrochloride	6-Methyl-2-(phenylethynyl)pyridine hydrochloride	VER-3323 hemifumarate salt	2-methoxyestradiol	NNC 55-0396	Myricetin	DMSO	DMSO
		D	2,4-pyridinedicarboxylic acid	2,4-pyridinedicarboxylic acid	L-alpha-Methyl-p-tyrosine	Nimodipine	Maprotiline hydrochloride	NS-1619	2-Methyl-5-hydroxytryptamine maleate	Oleic Acid	Nemadipine-A	TG003	Sivelestat sodium salt hydrate	Progesterone	Neostigmine bromide	(±)-Propranolol hydrochloride	S-Nitrosoglutathione	3-alpha,21-Dihydroxy-5-alpha-pregnan-20-one	NG-Nitro-L-arginine	1-Phenyl-3-(2-thiazolyl)-2-thiourea	Nifedipine	Promethazine hydrochloride	Nimustine hydrochloride	Piroxicam	DMSO	DMSO
		E	2,4-pyridinedicarboxylic acid	2,4-pyridinedicarboxylic acid	Ifenprodil tartrate	Lometrexol hydrate	Rizatriptan benzoate salt	L-741,626	L-N6-(1-Iminoethyl)lysine hydrochloride	N-omega-Methyl-5-hydroxytryptamine oxalate salt	p-Iodoclonidine hydrochloride	Mianserin hydrochloride	Molindone hydrochloride	Mizoribine	Ketoconazole	Clorgyline hydrochloride	L-701,324	(±)-alpha-Methyl-4-carboxyphenylglycine	Olvanil	Mibefradil dihydrochloride	Lidocaine hydrochloride	Cysteamine hydrochloride	Ro 90-7501	NG-Monomethyl-L-arginine acetate	DMSO	DMSO
		F	2,4-pyridinedicarboxylic acid	2,4-pyridinedicarboxylic acid	SB-215505	Nisoxetine hydrochloride	H-8 dihydrochloride	CP-66713	alpha-Methyl-5-hydroxytryptamine maleate	Oxymetazoline hydrochloride	Moclobemide	Ofloxacin	p-MPPF dihydrochloride	Topotecan hydrochloride hydrate	CR 2249	SKF-525A hydrochloride	NCS-382	Pirfenidone	Naphazoline hydrochloride	Mitiglinide calcium	Naloxone hydrochloride	Praziquantel	Norcantharidin	3-n-Propylxanthine	DMSO	DMSO
		G	2,4-pyridinedicarboxylic acid	2,4-pyridinedicarboxylic acid	Isotharine mesylate	cis(+/-)-8-OH-PBZI hydrobromide	(-)-Isoproterenol hydrochloride	L-703,606 oxalate salt hydrate	3-Iodo-L-tyrosine	Moxonidine hydrochloride	R(+)-IAA-94	Mevastatin	IB-MECA	S-Methylisothiourea hemisulfate	Ketorolac tris salt	L-DOPS	loxoprofen	1-Methylhistamine dihydrochloride	Lomefloxacin hydrochloride	Ro 61-8048	Lidocaine N-ethyl bromide quaternary salt	alpha,beta-Methylene adenosine 5-triphosphate dilithium	Loratadine	MK-912	DMSO	DMSO
		H	2,4-pyridinedicarboxylic acid	2,4-pyridinedicarboxylic acid	1-Methylimidazole	Nylidrin hydrochloride	Proglumide	NBQX disodium	Metolazone	Sodium Oxamate	X80	Oxotremorine sesquifumarate salt	Levetiracetam	Piceatannol	S-(4-Nitrobenzyl)-6-thioinosine	Picrotoxin	Nalidixic acid sodium	1,3-Dimethyl-8-phenylxanthine	3-Nitropropionic acid	Cisplatin	7-Nitroindazole	Propafenone hydrochloride	Noscapine hydrchloride	Phenylephrine hydrochloride	DMSO	DMSO
		I	2,4-pyridinedicarboxylic acid	2,4-pyridinedicarboxylic acid	Isoliquiritigenin	BW 723C86	1-(5-Isoquinolinylsulfonyl)-2-methylpiperazine dihydrochloride	Metoclopramide hydrochloride	Cibenzoline succinate	CP-101537	Indatraline hydrochloride	8-Methoxymethyl-3-isobutyl-1-methylxanthine	Aurothioglucose	MG 624	Ketoprofen	Meloxicam sodium	Labetalol hydrochloride	Moxisylyte hydrochloride	Lamotrigine	(S)-MAP4 hydrochloride	4-Amidinophenylmethanesulfonyl fluoride hydrochloride	Methoxamine hydrochloride	(-)-Tetramisole hydrochloride	(±)-3-(3,4-dihydroxyphenyl)-2-methyl-DL-alanine	DMSO	DMSO
		J	2,4-pyridinedicarboxylic acid	2,4-pyridinedicarboxylic acid	Mecamylamine hydrochloride	SB 242084 dihydrochloride hydrate	Fenobam	NS 2028	DFB	Oxybutynin Chloride	ZM 39923 hydrochloride	Trandolapril	Niflumic acid	Pentamidine isethionate	Naltrexone hydrochloride	LP44	Gossypol	PRE-084	NG-Nitro-L-arginine methyl ester hydrochloride	Podophyllotoxin	PMEG hydrate	5alpha-Pregnan-3alpha-ol-11,20-dione	T0070907	Perphenazine	DMSO	DMSO
		K	2,4-pyridinedicarboxylic acid	2,4-pyridinedicarboxylic acid	(±)-Ibuprofen	Levallorphan tartrate	Indomethacin	R(-)-Me5	Ivermectin	BIO	Iofetamine hydrochloride	MK-886	3-(1H-Imidazol-4-yl)propyl di(p-fluorophenyl)methyl ether hydrochloride	N-Methyl-D-aspartic acid	K 185	Morin	L-162,313	S-Methyl-L-thiocitrulline acetate	alpha-Lobeline hydrochloride	(±)-Methoxyverapamil hydrochloride	LE 300	Mitoxantrone	L-655,708	MRS 2159	DMSO	DMSO
		L	2,4-pyridinedicarboxylic acid	2,4-pyridinedicarboxylic acid	Methapyrilene hydrochloride	Naltriben methanesulfonate	(±)-Muscarine chloride	(±)-Octopamine hydrochloride	L-alpha-Methyl DOPA	Oxiracetam	3-Morpholinosydnonimine hydrochloride	SB 216763	Nimesulide	TBB	S-Nitroso-N-acetylpenicillamine	Pentoxifylline	5-Nitro-2-(3-phenylpropylamino)benzoic acid	MTEP hydrochloride	(±)-Normetanephrine hydrochloride	NU2058	CI-976	PNU-282987	Naltrindole hydrochloride	Pentylenetetrazole	DMSO	DMSO
		M	2,4-pyridinedicarboxylic acid	2,4-pyridinedicarboxylic acid	Mifamurtide	Nitisinone	Imipramine hydrochloride	Dihydrocapsaicin	Imiloxan hydrochloride	MRS 1523	ICI 204,448 hydrochloride	Mexiletene hydrochloride	Isonipecotic acid	alpha-Methyl-DL-tyrosine methyl ester hydrochloride	Ketotifen fumarate	Minoxidil	CyPPA	Melatonin	Loperamide hydrochloride	Metrazoline oxalate	Lansoprazole	O-Methylserotonin hydrochloride	LY-294,002 hydrochloride	GR 127935 hydrochloride hydrate	DMSO	DMSO
		N	2,4-pyridinedicarboxylic acid	2,4-pyridinedicarboxylic acid	Memantine hydrochloride	Naftopidil dihydrochloride	Methoctramine tetrahydrochloride	N-Oleoylethanolamine	Methysergide maleate	Ouabain	PF-573228	Oxaprozin	Nialamide	Parthenolide	Niclosamide	Pimozide	AMN082	AS605240	Nortriptyline hydrochloride	Palmitoyl-DL-Carnitine chloride	6-Nitroso-1,2-benzopyrone	Piracetam	Sertraline hydrochloride	(+)-Pilocarpine hydrochloride	DMSO	DMSO
		O	2,4-pyridinedicarboxylic acid	2,4-pyridinedicarboxylic acid	(±)-Isoproterenol hydrochloride	L-745,870 hydrochloride	Isoxanthopterin	(-)-Naproxen sodium	Stevioside	Famciclovir	SB-525334	Methylergonovine maleate	CP-471474	ML 10302	Kynurenic acid	Rufinamide	beta-Lapachone	L-Methionine sulfoximine	Lonidamine	GW9662	L-687,384 hydrochloride	Eupatorin	Loxapine succinate	2,6-Difluoro-4-[2-(phenylsulfonylamino)ethylthio]phenoxyacetamide	DMSO	DMSO
		P	2,4-pyridinedicarboxylic acid	2,4-pyridinedicarboxylic acid	JW74	Bisoprolol hemifumarate salt	(+)-MK-801 hydrogen maleate	Oxolinic acid	Ethopropazine hydrochloride	ODQ	S15535	Oxotremorine methiodide	Nomifensine maleate	Pindolol	NAN-190 hydrobromide	L-Glutamic acid, N-phthaloyl-	Nordihydroguaiaretic acid from Larrea divaricata (creosote bush)	Papaverine hydrochloride	NADPH tetrasodium	R(-)-N6-(2-Phenylisopropyl)adenosine	Nilutamide	Phosphomycin disodium	NO-711 hydrochloride	Pilocarpine nitrate	DMSO	DMSO
Plate 3 (% conversion):
			1	2	3	4	5	6	7	8	9	10	11	12	13	14	15	16	17	18	19	20	21	22	23	24
		A	2.6646	2.20395	38.3717	40.823	38.1258	40.0012	39.3843	37.1898	36.9365	41.2103	29.4766	34.8262	37.5876	47.4305	35.0068	31.2739	37.2695	16.5688	37.9262	37.408	39.0176	33.8323	34.2678	34.4375	Mean inhibition (2,4-PDCA):			2.44087
		B	2.43228	2.588	38.157	38.7788	8.64073	37.1467	36.1665	37.6317	47.6521	39.6688	35.8752	45.219	29.7508	35.2983	31.5354	37.9327	33.7859	9.60078	44.7593	37.5242	4.28277	36.1333	34.7602	34.5437	SD inhibition:			0.181435
		C	2.57216	2.21366	35.7266	33.5569	39.6645	41.2434	34.8358	40.6668	38.9913	40.6773	40.1149	37.1449	38.8123	6.26771	43.2574	40.5843	45.5458	40.8175	21.5812	41.5922	58.3747	2.64776	36.8026	35.5968
		D	2.39321	2.13856	32.1215	43.84	42.7657	36.5582	35.7097	10.9181	41.9075	40.9713	36.6211	43.8082	40.6259	40.6843	32.8798	42.6622	40.7888	40.9768	39.5023	42.0879	38.4038	39.2602	35.7025	35.3788	Mean conversion (DMSO):			34.1967
		E	2.73163	2.77505	17.7367	27.0842	37.8198	43.5639	40.6666	9.70774	40.3253	43.4483	41.9988	41.0319	46.4302	42.7579	37.5302	39.5856	40.2871	62.3093	40.9004	40.008	39.9672	38.3679	37.2648	38.0804	SD conversion:			2.56461
		F	2.8094	2.58947	42.6849	39.5284	37.5254	39.2717	39.0583	41.4129	38.9778	41.9352	43.5783	37.138	40.866	49.2323	38.5684	40.2998	38.591	39.5102	40.2951	41.0591	35.5971	38.4298	38.1485	37.5775
		G	2.55604	2.14425	6.91098	33.2001	6.03017	12.6379	30.439	33.1199	30.538	41.6846	35.036	35.9493	36.007	7.52878	35.952	37.4757	37.3695	30.8632	38.0424	17.8554	39.3064	38.3931	35.8829	35.12	Z':			0.740579
		H	2.36768	2.25632	20.2489	36.0689	27.881	7.98956	30.8454	31.2174	29.8006	14.9009	34.8516	2.48098	36.5103	36.084	26.4132	35.6427	32.2718	31.1503	35.7972	40.9295	38.1364	35.7354	35.036	33.3103
		I	2.46012	2.51053	31.1746	36.5164	5.68486	35.197	24.0046	33.2502	41.7913	35.262	23.4133	29.9163	34.5799	33.1079	36.3798	37.488	33.7524	32.9694	34.274	32.8453	32.1016	9.93809	30.1547	29.7261	S/N:			12.3514
		J	2.33101	2.36422	34.2129	37.9237	36.3732	35.0604	35.729	40.4826	15.7916	36.4984	32.981	37.75	34.8338	36.3251	4.73347	38.4646	34.5374	35.1455	30.3728	35.3522	31.5262	48.9931	31.06	29.5059
		K	2.36388	2.59659	32.6326	15.0024	31.4657	28.1179	45.3088	20.4536	36.4856	2.48444	17.2883	36.0664	37.9993	1.98769	30.4318	35.096	36.8692	37.5239	33.6306	36.9915	35.2999	13.0209	33.2069	30.4821	S/B:			14.0101
		L	2.40044	2.17441	34.0788	35.0715	35.654	35.1276	10.3294	35.8165	21.6961	32.1968	30.4875	16.6228	33.4628	35.3137	29.8581	34.9014	34.9879	34.9778	38.5869	34.2297	35.7528	34.0906	32.2888	31.6489
		M	2.35911	2.34145	4.85966	31.6898	38.2821	37.8672	36.0431	35.1766	36.8239	35.6597	34.9739	34.7003	18.3411	33.7972	37.8919	33.982	38.4321	9.64727	36.788	33.9442	34.8541	60.5769	32.7866	31.571
		N	2.18926	2.517	35.7196	39.1706	42.3442	41.2527	34.4484	34.2982	35.9423	31.9019	34.9429	35.3093	32.0299	44.6255	35.8966	32.3946	36.3007	43.3791	31.8847	33.4105	41.2258	32.9229	32.5019	31.5181
		O	2.50146	2.54431	7.06796	38.4187	38.3171	37.0198	38.2346	38.7931	41.1641	37.1606	39.804	39.2123	38.2868	38.0062	37.0416	37.8093	30.8694	37.0499	41.4618	28.879	28.4974	37.6183	36.7325	37.3011
		P	2.50896	2.50871	38.7284	28.5958	37.0665	37.1332	37.9606	37.838	40.1484	35.4448	36.9608	38.5451	39.1334	37.6966	2.82149	40.9079	27.3184	36.8327	37.8701	37.0342	37.4927	37.1522	36.0788	35.8193
Plate 3 (% inhibition):
			1	2	3	4	5	6	7	8	9	10	11	12	13	14	15	16	17	18	19	20	21	22	23	24
		A	99.3457	100.693	-5.0712	-12.2394	-4.35218	-9.8362	-8.0324	-1.61491	-0.874155	-13.372	20.9403	5.2968	-2.77837	-31.5616	4.76855	15.6848	-1.84799	58.6861	-3.76836	-2.25312	-6.96006	8.20315	6.92962	6.43351
		B	100.025	99.5698	-4.44322	-6.26167	81.87	-1.48899	1.37753	-2.90736	-32.2094	-8.86418	2.22926	-25.0945	20.1385	3.91618	14.9199	-3.78728	8.33897	79.0625	-23.7501	-2.59293	94.6138	1.47445	5.48991	6.12278
		C	99.6161	100.664	2.66385	9.00863	-8.85161	-13.4687	5.26878	-11.7825	-6.88317	-11.8134	-10.1689	-1.4838	-6.35964	88.8093	-19.3582	-11.5415	-26.05	-12.2233	44.0287	-14.4888	-63.5652	99.395	-0.482851	3.04323
		D	100.139	100.884	13.2059	-21.062	-17.9203	0.232026	2.7132	75.2103	-15.4107	-12.6732	0.0479471	-20.9688	-11.6631	-11.8339	10.9886	-17.6178	-12.1395	-12.6892	-8.37722	-15.9383	-5.16513	-7.66929	2.73426	3.68097
		E	99.1497	99.0228	55.2711	27.9364	-3.45714	-20.2546	-11.7822	78.7498	-10.7839	-19.9164	-15.6779	-12.8503	-28.6363	-17.8976	-2.61028	-8.62091	-10.6722	-75.071	-12.4659	-9.85601	-9.73683	-5.05993	-1.83425	-4.2193
		F	98.9223	99.5654	-17.6842	-8.4538	-2.59651	-7.70291	-7.07888	-13.9645	-6.8436	-15.4919	-20.2966	-1.46343	-12.3653	-36.8303	-5.64644	-10.7093	-5.71245	-8.40038	-10.6957	-12.9298	3.04256	-5.24105	-4.41856	-2.74876
		G	99.6632	100.867	86.9282	10.052	89.5039	70.1811	18.1261	10.2864	17.8365	-14.7589	4.68318	2.01265	1.84382	85.1216	2.00462	-2.45103	-2.14044	16.8855	-4.10833	54.9238	-7.80449	-5.13373	2.20673	4.43776
		H	100.214	100.54	47.9246	1.66269	25.6063	83.7742	16.9376	15.85	19.993	63.5636	5.22251	99.8827	0.372034	1.61878	29.8987	2.90902	12.7664	16.0461	2.45722	-12.551	-4.38303	2.63791	4.68333	9.7297
		I	99.9437	99.7963	15.9749	0.354336	90.5137	4.21244	36.9419	9.90544	-15.071	4.02233	38.6711	19.6548	6.01709	10.3216	0.753722	-2.48707	8.43697	10.7267	6.91148	11.0894	13.2642	78.0761	18.9575	20.2108
		J	100.321	100.224	7.0901	-3.76124	0.77293	4.61194	2.65684	-11.244	60.9591	0.406857	10.6926	-3.25303	5.2746	0.913638	93.2958	-5.3427	6.1413	4.36314	18.3197	3.75851	14.9468	-36.1309	16.3102	20.8547
		K	100.225	99.5446	11.7114	63.2669	15.1238	24.9137	-25.3571	47.3261	0.444239	99.8726	56.5821	1.67001	-3.98222	101.325	18.1472	4.50798	-0.677546	-2.5921	8.793	-1.03511	3.91156	69.0612	10.032	18
		L	100.118	100.779	7.4823	4.57946	2.87623	4.4155	76.9319	2.4009	43.6927	12.9858	17.9843	58.5284	9.28387	3.87125	19.8249	5.07694	4.82405	4.8534	-5.70041	7.04113	2.58726	7.44787	12.7167	14.588
		M	100.239	100.291	92.9268	14.4684	-4.80927	-3.5958	1.73823	4.27209	-0.545137	2.85933	4.86481	5.66488	53.5035	8.30585	-3.66824	7.76547	-5.24768	78.9266	-0.440159	7.87607	5.21516	-70.0049	11.261	14.8159
		N	100.736	99.7774	2.68417	-7.40729	-16.6878	-13.4959	6.40152	6.84086	2.03296	13.8483	4.95547	3.88403	13.4739	-23.3588	2.16656	12.4073	0.98507	-19.714	13.8985	9.43661	-13.4174	10.8625	12.0938	14.9705
		O	99.8228	99.6975	86.4692	-5.20858	-4.91156	-1.11786	-4.6702	-6.30353	-13.237	-1.52947	-9.25957	-7.52921	-4.82281	-4.00224	-1.18169	-3.4265	16.8675	-1.20587	-14.1075	22.6879	23.804	-2.86812	-0.277771	-1.94046
		P	99.8009	99.8016	-6.11426	23.5162	-1.25429	-1.44948	-3.86903	-3.51055	-10.2667	3.48778	-0.945328	-5.57831	-7.29846	-3.0971	98.887	-12.4877	27.2516	-0.570762	-3.60443	-1.15985	-2.50067	-1.50495	1.63391	2.39267
Plate 4 - compound map:
			1	2	3	4	5	6	7	8	9	10	11	12	13	14	15	16	17	18	19	20	21	22	23	24
		A	2,4-pyridinedicarboxylic acid	2,4-pyridinedicarboxylic acid	Promazine hydrochloride	Ritodrine hydrochloride	Pirenzepine dihydrochloride	CP-93129 dihydrochloride hydrate	PD-184161	Ro 8-4304	(±)-cis-Piperidine-2,3-dicarboxylic acid	Ro 41-0960	Piribedil maleate	Ro 04-6790 dihydrochloride	Procaine hydrochloride	Auranofin	Phaclofen	Spermidine trihydrochloride	Pregnenolone sulfate sodium	Stattic	PD 168,077 maleate	IRAK-1/4 Inhibitor I	Quinacrine dihydrochloride	(±)-Sulpiride	DMSO	DMSO	100 uM 2,4-PDCA controls:			Columns 1, 2
		B	2,4-pyridinedicarboxylic acid	2,4-pyridinedicarboxylic acid	SU 4312	PD-156707	1-(2-Methoxyphenyl)piperazine hydrochloride	Tomoxetine	Sepiapterin	Tamoxifen citrate	Tiapride hydrochloride	Telenzepine dihydrochloride	Trihexyphenidyl hydrochloride	Uridine 5-diphosphate sodium	Terbutaline hemisulfate	U-69593	Tyrphostin AG 1478	U-99194A maleate	BIX 01294 trihydrochloride hydrate	Vincristine sulfate	(±)-alpha-Lipoic Acid	WIN 62,577	Triprolidine hydrochloride	Yohimbine hydrochloride	DMSO	DMSO	DMSO controls:			Columns 23, 24
		C	2,4-pyridinedicarboxylic acid	2,4-pyridinedicarboxylic acid	Phenelzine sulfate	Raloxifene hydrochloride	Putrescine dihydrochloride	Rottlerin	Protoporphyrin IX disodium	RX 821002 hydrochloride	Protriptyline hydrochloride	Reactive Blue 2	Paromomycin sulfate	(±)-Sotalol hydrochloride	2-Phenylaminoadenosine	SKF 86466	BF-170 hydrochloride	SNC80	PPADS	N-Oleoyldopamine	SU 6656	SB 269970 hydrochloride	Quazinone	PD-166285 hydrate	DMSO	DMSO
		D	2,4-pyridinedicarboxylic acid	2,4-pyridinedicarboxylic acid	SR 59230A oxalate	Tetracaine hydrochloride	PAPP	Brinzolamide	Amisulpride	Terfenadine	Taurine	Thioperamide maleate	Theophylline	U-74389G maleate	4-Hydroxyphenethylamine hydrochloride	UK 14,304	Tetrahydrozoline hydrochloride	U0126	CP-100263 dihydrochloride hydrate	AMG 9810	DL-Thiorphan	Ara-G hydrate	Tyrphostin AG 112	YS-035 hydrochloride	DMSO	DMSO
		E	2,4-pyridinedicarboxylic acid	2,4-pyridinedicarboxylic acid	Pheniramine maleate	Retinoic acid	Phentolamine mesylate	Ranolazine dihydrochloride	PD173952	Ribavirin	Pergolide methanesulfonate	Riluzole	1,10-Phenanthroline monohydrate	SB-366791	R(+)-3PPP hydrochloride	CP-346086 dihydrate	1-Phenylbiguanide	SKF 83959 hydrobromide	SC-57461A	Spironolactone	Quinolinic acid	Spiperone hydrochloride	(-)-Quinpirole hydrochloride	Sulindac	DMSO	DMSO
		F	2,4-pyridinedicarboxylic acid	2,4-pyridinedicarboxylic acid	rac BHFF	Tyrphostin 47	Dolasetron mesylate hydrate	4-DAMP	(±)-SKF 38393, N-allyl-, hydrobromide	Tropicamide	FAUC 213	(±)-Thalidomide	(E)-4-amino-2-butenoic acid	CCT007093	Triflupromazine hydrochloride	U-62066	KB-R7493	Vinblastine sulfate salt	Olanzapine	(±)-Vesamicol hydrochloride	Tulobuterol hydrochloride	WAY-100635 maleate	Tyrphostin 1	YC-1	DMSO	DMSO
		G	2,4-pyridinedicarboxylic acid	2,4-pyridinedicarboxylic acid	Phosphonoacetic acid	Ruthenium red	Propionylpromazine hydrochloride	Rolipram	Phenylbutazone	Ranitidine hydrochloride	6(5H)-Phenanthridinone	Steviol	Procainamide hydrochloride	7,8-Dihydroxyflavone hydrate	S(-)-3PPP hydrochloride	(-)-Scopolamine hydrobromide	GANT61	Spermine tetrahydrochloride	Phenamil methanesulfonate	SCH-202676 hydrobromide	Quercetin dihydrate	Carmofur	LP 12 hydrochloride hydrate	Succinylcholine chloride	DMSO	DMSO
		H	2,4-pyridinedicarboxylic acid	2,4-pyridinedicarboxylic acid	Zofenopril calcium	Tyrphostin 51	SR-95531	Trifluoperazine dihydrochloride	SDZ-205,557 hydrochloride	THIP hydrochloride	Tolbutamide	A-68930 hydrochloride	Tetradecylthioacetic acid	L2-b	Trimipramine maleate	BMS-299897	N-p-Tosyl-L-phenylalanine chloromethyl ketone	(±)-Verapamil hydrochloride	SC-51089 hydrate	L-Mimosine from Koa hoale seeds	Trazodone hydrochloride	AC-55649	Tyrphostin 23	Zaprinast	DMSO	DMSO
		I	2,4-pyridinedicarboxylic acid	2,4-pyridinedicarboxylic acid	(-)-Perillic acid	13-cis-retinoic acid	Prazosin hydrochloride	Ro 25-6981 hydrochloride	Picotamide	Ritanserin	5alpha-Pregnan-3alpha-ol-20-one	S(+)-Raclopride L-tartrate	Prilocaine hydrochloride	(±)-Synephrine	(±)-PPHT hydrochloride	Tetrabenazine	Pirenperone	CP-335963	Phenylbenzene-omega-phosphono-alpha-amino acid	D-Serine	Quinidine sulfate	(-)-Sulpiride	Quipazine, 6-nitro-, maleate	IMS2186	DMSO	DMSO
		J	2,4-pyridinedicarboxylic acid	2,4-pyridinedicarboxylic acid	SIB 1757	PAC-1	(±)-6-Chloro-PB hydrobromide	D-609 potassium	SB 206553 hydrochloride	Trifluperidol hydrochloride	Tetraethylthiuram disulfide	5HPP-33	Trequinsin hydrochloride	SKF 95282 dimaleate	Avridine	(+)-Norfenfluramine hydrochloride	(6R)-5,6,7,8-Tetrahydro-L-biopterin hydrochloride	CP-64434 hydrate	Pseudocantharidin C	Wortmannin from Penicillium funiculosum	BAY 61-3606 hydrochloride hydrate	Xylazine hydrochloride	Pifithrin-mu	Zonisamide sodium	DMSO	DMSO
		K	2,4-pyridinedicarboxylic acid	2,4-pyridinedicarboxylic acid	Pyrazinecarboxamide	Rutaecarpine	Phloretin	Phosphoramidon disodium	Tranylcypromine hydrochloride	Rauwolscine hydrochloride	Propantheline bromide	Sobuzoxane	Triflusal	Sulfaphenazole	BMS-193885	Semicarbazide hydrochloride	IC 261	SC 19220	Bay 11-7082	Albuterol hemisulfate	SMER28	Tegafur	Quinelorane dihydrochloride	ANA-12	DMSO	DMSO
		L	2,4-pyridinedicarboxylic acid	2,4-pyridinedicarboxylic acid	SIB 1893	Bropirimine	L-Beta-threo-benzyl-aspartate	Thioridazine hydrochloride	Granisetron hydrochloride	3-Tropanyl-indole-3-carboxylate hydrochloride	TCPOBOP	CIQ	Tyrphostin AG 879	4-Imidazoleacrylic acid	TTNPB	Wiskostatin	cDPCP	Vinpocetine	PD-166866	ICI 63,137	Triamcinolone	SCH 58261	Na-p-Tosyl-L-lysine chloromethyl ketone hydrochloride	Caroverine hydrochloride	DMSO	DMSO
		M	2,4-pyridinedicarboxylic acid	2,4-pyridinedicarboxylic acid	Primidone	Ropinirole hydrochloride	Pargyline hydrochloride	BIA 2-093	(S)-Propranolol hydrochloride	Ibandronate sodium	K114	Rilmenidine hemifumarate	Ziprasidone hydrochloride monohydrate	N2-Ethyl-2-deoxyguanosine	Bicalutamide (CDX)	(-)-Scopolamine methyl nitrate	A3 hydrochloride	Tirofiban hydrochloride monohydrate	PD 98,059	Sanguinarine chloride	Quinine sulfate	(-)-Scopolamine,n-Butyl-, bromide	Candesartan cilexetil	SU 5416	DMSO	DMSO
		N	2,4-pyridinedicarboxylic acid	2,4-pyridinedicarboxylic acid	1-(1-Naphthyl)piperazine hydrochloride	Tyrphostin AG 538	Suramin sodium salt	Thapsigargin	L-Tryptophan	XCT790	Tetraisopropyl pyrophosphoramide	TPMPA	Tetraethylammonium chloride	Urapidil hydrochloride	SC-51322	(-)-trans-(1S,2S)-U-50488 hydrochloride	Theobromine	Vancomycin hydrochloride from Streptomyces orientalis	Thio-NADP sodium	Acepromazine maleate	S(-)-Timolol maleate	Xylometazoline hydrochloride	Aprindine hydrochloride	Olprinone hydrochloride	DMSO	DMSO
		O	2,4-pyridinedicarboxylic acid	2,4-pyridinedicarboxylic acid	(±)-threo-1-Phenyl-2-decanoylamino-3-morpholino-1-propanol hydrochloride	Resveratrol	Phorbol 12-myristate 13-acetate	Rotenone	Ammonium pyrrolidinedithiocarbamate	CP-226269	Prochlorperazine dimaleate	Tizanidine hydrochloride	Pyridostigmine bromide	Sulindac sulfone	Enalaprilat dihydrate	Auraptene	Pinacidil	AGK2	Pramipexole dihydrochloride	Tazarotene	(+)-Quisqualic acid	SB 205384	Cortexolone	(-)-Scopolamine methyl bromide	DMSO	DMSO
		P	2,4-pyridinedicarboxylic acid	2,4-pyridinedicarboxylic acid	Ketanserin tartrate	Trimethoprim	SQ 22536	IPA-3	Tranilast	3-Tropanylindole-3-carboxylate methiodide	Tetramisole hydrochloride	CP-31398 dihydrochloride hydrate	Tolazamide	Urapidil, 5-Methyl-	Triamterene	U-101958 maleate	(±)-Taxifolin	(±)-gamma-Vinyl GABA	Tyrphostin AG 835	CP-135807	EBPC	PF-4708671	1-[2-(Trifluoromethyl)phenyl]imidazole	Zimelidine dihydrochloride	DMSO	DMSO
Plate 4 (% conversion):
			1	2	3	4	5	6	7	8	9	10	11	12	13	14	15	16	17	18	19	20	21	22	23	24
		A	2.40187	2.80294	39.6201	37.2359	38.0831	37.2472	34.2289	41.1133	39.4102	3.09188	38.117	24.2364	34.4644	18.6132	34.5786	36.2906	34.015	34.7128	35.8795	37.0007	39.5771	36.5359	35.1394	35.1965	Mean inhibition (2,4-PDCA):			2.34199
		B	2.14402	2.68197	35.7678	36.1452	37.4966	38.9731	40.5379	11.7336	37.2057	38.4315	39.7638	36.5495	34.5992	34.1876	38.8737	34.9028	39.6474	40.0409	34.6445	37.0265	39.0928	37.8795	34.9504	35.6217	SD inhibition:			0.269168
		C	2.64454	2.35376	37.0656	40.1485	39.8932	14.64	20.7753	41.173	29.3587	3.9426	37.2487	40.8335	40.0943	40.5241	37.3083	40.5266	7.48353	4.33905	31.1387	40.4387	40.1996	50.9682	38.24	38.3251
		D	2.32826	2.19013	13.864	40.4504	42.0607	38.6283	40.9908	45.1534	39.6877	37.2725	39.2571	25.1131	39.0147	39.754	39.9832	36.5664	41.7529	34.6466	36.5452	40.2883	37.1222	41.147	37.7803	37.5067	Mean conversion (DMSO):			34.1281
		E	2.90846	2.53573	37.2467	30.5847	38.8744	41.5247	39.2679	38.919	40.4829	38.2065	3.09778	36.3878	35.2727	45.8033	32.3297	4.0027	41.0671	41.8408	7.9253	26.033	40.7125	35.5597	39.4221	38.5684	SD conversion:			3.28298
		F	2.63279	2.18975	11.8911	2.14122	38.0175	37.71	11.46	39.1978	39.4708	38.1758	36.4237	35.7193	44.3663	40.9376	44.1676	53.9988	42.5128	40.9061	41.1821	42.3889	39.9334	40.9454	38.9691	38.4957
		G	2.64928	2.23997	17.5319	41.4385	44.6666	37.7167	37.6327	37.1964	36.4956	37.5018	38.9816	2.70133	39.9028	39.7827	41.024	39.4198	39.9919	2.15101	3.0964	37.6909	51.2924	39.4342	35.4125	34.6973	Z':			0.664746
		H	2.49187	2.26061	32.5015	2.15461	38.6889	59.8561	37.287	36.6696	37.2215	9.72755	26.503	40.2312	41.6375	36.696	38.1031	42.6412	38.9868	35.127	39.67	33.3606	2.78939	35.4508	34.5035	34.0782
		I	2.29404	2.02531	29.8239	23.2567	34.0781	31.8096	30.166	37.5593	26.9428	11.563	24.9208	25.8796	27.486	27.3589	26.8779	27.8596	25.2074	29.6375	33.249	32.1022	31.1477	32.7351	31.0589	29.3831	S/N:			9.64973
		J	2.05787	2.0364	30.8334	3.6605	2.76762	28.9993	28.8224	30.5871	22.3075	25.7936	28.5022	24.1414	28.8971	26.6114	25.8646	29.3934	28.1578	29.2817	33.0404	33.1079	31.0427	32.1207	31.4576	31.4316
		K	2.45901	2.585	32.3082	29.2275	29.6928	33.863	34.8035	33.0392	33.187	68.1302	27.0236	26.5857	32.9587	22.5695	29.4242	29.0555	24.6096	30.8115	30.7552	31.542	33.9068	32.7043	32.361	31.7816	S/B:			14.5723
		L	2.09484	2.07439	34.0452	33.3574	30.62	43.9765	34.3044	31.9835	30.3038	36.0858	26.2394	20.3928	26.3273	31.9308	25.1368	29.8699	36.5439	30.5312	30.8915	31.571	33.912	34.5297	31.5717	31.9393
		M	2.62101	2.25427	31.0781	31.9419	31.3361	30.4603	27.0657	30.0489	4.63681	24.7871	26.1459	26.0883	24.7029	25.3914	25.4955	29.3547	28.3729	10.8152	30.1438	32.8802	2.30173	12.5265	29.9048	28.0442
		N	1.66924	2.10937	30.7372	29.2724	1.2193	31.2013	29.0568	22.4266	27.5642	27.8775	26.9616	27.3206	23.5052	25.4778	26.1546	26.4676	24.8963	29.5605	29.5382	31.8838	34.6042	31.062	29.2736	28.7775
		O	2.41161	2.21775	45.0858	34.3276	39.2705	46.5293	37.8614	39.7364	48.1841	37.514	37.8444	33.9833	37.372	37.419	37.7229	36.5974	39.7717	39.0874	34.2293	39.4792	39.1104	37.7917	35.4721	35.4216
		P	2.11591	2.46177	19.4738	37.3315	37.4188	2.34432	35.2579	36.8456	38.5726	42.0047	36.6589	36.8242	36.1141	35.7634	3.20959	37.9607	2.76699	37.4246	36.5226	41.3029	26.5514	37.9098	33.9207	33.3942
Plate 4 (% inhibition):
			1	2	3	4	5	6	7	8	9	10	11	12	13	14	15	16	17	18	19	20	21	22	23	24
		A	99.8245	98.6494	-9.22993	-2.24385	-4.7261	-2.27698	6.56705	-13.605	-8.61474	97.8027	-4.82557	35.8465	5.87698	52.3231	5.54242	0.525899	7.19398	5.14918	1.73049	-1.55474	-9.10391	-0.192681	3.89934	3.73186
		B	100.58	99.0038	2.05796	0.952076	-3.00765	-7.334	-11.9192	72.4814	-2.15546	-5.74702	-9.65076	-0.232573	5.48215	6.68822	-7.04265	4.59259	-9.30998	-10.4629	5.34943	-1.63012	-7.68492	-4.12971	4.45302	2.486
		C	99.1135	99.9655	-1.74493	-10.7782	-10.0301	63.9653	45.988	-13.7802	20.8373	95.31	-2.28143	-12.7852	-10.6193	-11.8787	-2.456	-11.886	84.9346	94.1484	15.6219	-11.6285	-10.9278	-42.4813	-5.18607	-5.43526
		D	100.04	100.445	66.239	-11.6626	-16.3811	-6.32367	-13.2463	-25.443	-9.42779	-2.35113	-8.16613	33.2777	-7.45597	-9.62233	-10.2937	-0.28205	-15.4794	5.34316	-0.220058	-11.1879	-1.91051	-13.704	-3.83905	-3.03729
		E	98.3402	99.4323	-2.27553	17.2452	-7.04491	-14.8105	-8.1978	-7.17553	-11.7579	-5.08789	97.7855	0.2412	3.50853	-27.3475	12.1321	95.1339	-13.4698	-15.7368	83.6402	30.5823	-12.4306	2.66758	-8.6496	-6.1481
		F	99.1479	100.446	72.0198	100.588	-4.53388	-3.63307	73.2829	-7.99257	-8.79228	-4.99784	0.135985	2.20003	-23.1369	-13.0903	-22.5547	-51.3614	-17.7058	-12.9979	-13.8068	-17.3427	-10.1478	-13.1131	-7.32222	-5.93515
		G	99.0996	100.299	55.4916	-14.5581	-24.0168	-3.6526	-3.40656	-2.12815	-0.0747437	-3.02287	-7.35901	98.9471	-10.0582	-9.70625	-13.3436	-8.64287	-10.3193	100.56	97.7895	-3.57709	-43.4313	-8.68506	3.09894	5.19454
		H	99.5608	100.238	11.6285	100.549	-6.50144	-68.5239	-2.39355	-0.584626	-2.20155	78.3593	29.2051	-11.0204	-15.141	-0.661818	-4.78469	-18.082	-7.37428	3.93564	-9.37595	9.11125	98.6891	2.98678	5.76243	7.00873
		I	100.141	100.928	19.4744	38.717	7.00898	13.656	18.472	-3.19137	27.9163	72.9811	33.841	31.0318	26.3246	26.6971	28.1064	25.23	33.0012	20.0204	9.43841	12.7985	15.5954	10.9441	15.8557	20.7659
		J	100.833	100.895	16.5164	96.1366	98.7528	21.8904	22.4089	17.2381	41.4982	31.2836	23.347	36.1249	22.19	28.8874	31.0756	20.7357	24.3564	21.0631	10.0496	9.85168	15.9032	12.7444	14.6874	14.7635
		K	99.6571	99.2879	12.1951	21.2218	19.8584	7.63927	4.88343	10.053	9.6201	-92.7684	27.6797	28.9626	10.289	40.7306	20.6455	21.7257	34.753	16.5807	16.7454	14.4401	7.51092	11.0343	12.0403	13.738
		L	100.724	100.784	7.1054	9.1206	17.1416	-21.9945	6.34576	13.1465	18.0681	1.12624	29.9774	47.1088	29.7199	13.3008	33.2082	19.3394	-0.216302	17.4019	16.346	14.3552	7.49577	5.68578	14.3531	13.2761
		M	99.1824	100.257	15.7993	13.2684	15.0435	17.6096	27.5562	18.815	93.2759	34.2328	30.2514	30.42	34.4797	32.462	32.1572	20.8492	23.7258	75.1724	18.537	10.5189	100.118	70.1579	19.2374	24.689
		N	101.971	100.682	16.7983	21.0902	103.29	15.4382	21.722	41.1495	26.0956	25.1775	27.8613	26.8094	37.9891	32.2091	30.2259	29.3088	33.913	20.2461	20.3116	13.4387	5.46738	15.8465	21.0867	22.5406
		O	99.796	100.364	-25.2449	6.27801	-8.20536	-29.4747	-4.07659	-9.57056	-34.3235	-3.05856	-4.02684	7.28685	-2.64253	-2.78044	-3.67079	-0.372826	-9.6741	-7.66901	6.56605	-8.81696	-7.73638	-3.87226	2.92437	3.07232
		P	100.662	99.649	49.8014	-2.52382	-2.77964	99.9932	3.55203	-1.10024	-6.16054	-16.217	-0.553007	-1.03741	1.04323	2.07074	97.4578	-4.3677	98.7547	-2.79668	-0.153659	-14.1607	29.0631	-4.21834	7.47015	9.0128
Plate 5 - compound map (Pfitzer):
			1	2	3	4	5	6	7	8	9	10	11	12	13	14	15	16	17	18	19	20	21	22	23	24
		A	2,4-pyridinedicarboxylic acid	2,4-pyridinedicarboxylic acid	Atorvastatin calcium salt trihydrate	Sildenafil	Voriconazole	Azithromycin	Tolterodine	Sunitinib	DMSO	DMSO															100 uM 2,4-PDCA controls:			Columns 1, 2
		B	2,4-pyridinedicarboxylic acid	2,4-pyridinedicarboxylic acid	Maraviroc	Varenicline	Exemestane	Celecoxib	Eletriptan	Nelfinavir	DMSO	DMSO															DMSO controls:			Columns 9, 10
		C	2,4-pyridinedicarboxylic acid	2,4-pyridinedicarboxylic acid	Linezolid	Dofetilide	Tigecycline	CP-154526	CP-93129	CP-91149	DMSO	DMSO
		D	2,4-pyridinedicarboxylic acid	2,4-pyridinedicarboxylic acid	Trovafloxacin	Temsirolimus	BLI-489	CP-226269	CP-346086	SC-236	DMSO	DMSO
		E	2,4-pyridinedicarboxylic acid	2,4-pyridinedicarboxylic acid	CP-101537	PD-161570	PD-407824	PD173952	CP-31398	PF-573228	DMSO	DMSO
		F	2,4-pyridinedicarboxylic acid	2,4-pyridinedicarboxylic acid	CP-335963	SC-57461A	PD-184161	PD-166866	PD-166285	empty	DMSO	DMSO
		G	2,4-pyridinedicarboxylic acid	2,4-pyridinedicarboxylic acid	CP-135807	CP-66713	CP-74416	CP-64434	SC-51322	CP-100263	DMSO	DMSO
		H	2,4-pyridinedicarboxylic acid	2,4-pyridinedicarboxylic acid	Avridine	CP-53631	CP-380736	PF-998425	PHA-543613	empty	DMSO	DMSO
		I	2,4-pyridinedicarboxylic acid	2,4-pyridinedicarboxylic acid	SC-51089 hydrate	EBPC	PD-180970	PD-161989	PHA-665752	CP-868388	DMSO	DMSO
		J	2,4-pyridinedicarboxylic acid	2,4-pyridinedicarboxylic acid	SC-58125	PD-156707	PF-4708671	SC-53116	CP-802079	empty	DMSO	DMSO
		K	2,4-pyridinedicarboxylic acid	2,4-pyridinedicarboxylic acid	PF-956980	PF-03716556	PF-3845	UK-5099	Torcetrapib	Gisadenafil	DMSO	DMSO
		L	2,4-pyridinedicarboxylic acid	2,4-pyridinedicarboxylic acid	UK-356618	UK-383367	MCOPPB	PD 0325901	CP-100356	empty	DMSO	DMSO
		M	2,4-pyridinedicarboxylic acid	2,4-pyridinedicarboxylic acid	Sonepiprazole	SC-26196	PHA 767491	Delavirdine	Pactamycin	PF-431396	DMSO	DMSO
		N	2,4-pyridinedicarboxylic acid	2,4-pyridinedicarboxylic acid	PD-149163	OSU6162	Valdecoxib	PD184352	ERB-041	empty	DMSO	DMSO
		O	2,4-pyridinedicarboxylic acid	2,4-pyridinedicarboxylic acid	GSI-953	Avasimibe	Bosutinib	Nafoxidine	SU5614	PF-477736	DMSO	DMSO
		P	2,4-pyridinedicarboxylic acid	2,4-pyridinedicarboxylic acid	CP-316819	Crizotinib	Axitinib	CP-471474	CP-775146	empty	DMSO	DMSO
Plate 5 (% conversion):
			1	2	3	4	5	6	7	8	9	10	11	12	13	14	15	16	17	18	19	20	21	22	23	24
		A	2.90232	2.33746	30.4669	6.66802	36.8765	37.3812	15.1818	13.3949	35.3983	32.9482															Mean inhibition (2,4-PDCA):			2.28087
		B	2.33645	2.62831	49.039	10.4959	35.4456	40.7673	36.1571	23.1864	34.3357	33.2905															SD inhibition:			0.293182
		C	2.26345	2.21952	21.2688	36.6677	5.39443	39.3945	38.3229	35.6644	36.5917	36.5478
		D	2.28821	2.09594	36.5344	18.4834	16.8872	37.7504	46.0249	44.312	35.5103	35.5838															Mean conversion (DMSO):			32.884
		E	2.81683	2.2678	36.3351	46.2329	32.923	16.5652	45.2678	33.6647	36.6713	37.5109															SD conversion:			3.3184
		F	2.7055	2.70416	39.3047	38.9585	22.5822	38.3368	47.0803	36.3279	36.267	37.6565
		G	2.51191	2.27706	32.2811	29.8354	26.3355	37.1122	31.6915	33.0771	32.7858	32.3338															Z':			0.64596
		H	2.19912	2.03555	32.8418	37.7557	31.9118	24.9415	31.9591	32.3022	31.1748	32.0047
		I	2.08271	2.01048	29.0817	29.7	20.4617	30.7158	70.4717	31.3984	29.0151	28.158															S/N:			9.18649
		J	2.09392	2.0798	36.093	29.8882	35.6085	32.9581	32.5679	30.918	29.314	27.4742
		K	2.52371	2.19504	30.7741	32.2133	38.1044	23.5312	31.5726	32.6225	29.7949	29.602															S/B:			14.4173
		L	2.06507	1.75106	7.43205	19.0168	39.1567	29.6189	51.8243	31.5164	29.9603	30.0116
		M	2.20493	1.69256	24.6445	28.3386	27.4245	26.5784	29.0749	24.3475	28.5533	30.709
		N	1.8567	2.02608	42.0059	26.7667	26.7938	26.4603	25.9822	27.6877	29.0831	28.9057
		O	2.34113	2.57314	34.4257	11.4209	62.6402	60.235	33.3568	67.7317	36.4932	35.5197
		P	2.34859	2.55326	34.1944	47.1796	38.9601	38.1288	34.5087	35.4514	37.0456	36.0383
Plate 5 (% inhibition):
			1	2	3	4	5	6	7	8	9	10	11	12	13	14	15	16	17	18	19	20	21	22	23	24
		A	98.174	99.8337	17.1836	87.1096	-1.64914	-3.13207	62.0943	67.3447	2.69403	9.89304
		B	99.8367	98.9791	-37.3853	75.8624	2.55504	-13.0811	0.464555	38.5753	5.81608	8.88709
		C	100.051	100.18	44.2096	-1.03573	90.8517	-9.04776	-5.89907	1.91226	-0.812505	-0.68336
		D	99.9784	100.543	-0.644138	52.3936	57.0835	-4.21678	-28.5293	-23.4964	2.36498	2.14898
		E	98.4252	100.038	-0.0585893	-29.1404	9.96685	58.0296	-26.3045	7.78778	-1.04625	-3.51322
		F	98.7523	98.7563	-8.78389	-7.76657	40.3505	-5.93983	-31.63	-0.0373909	0.141677	-3.9411
		G	99.3211	100.011	11.8531	19.0389	29.3223	-2.34186	13.5853	9.51407	10.3701	11.6982
		H	100.24	100.721	10.2057	-4.23263	12.9381	33.4183	12.7993	11.7911	15.1035	12.6652
		I	100.582	100.794	21.2536	19.4369	46.581	16.4521	-100.359	14.4466	21.4493	23.9675
		J	100.549	100.591	0.652722	18.8838	2.07654	9.86388	11.0103	15.8582	20.571	25.9769
		K	99.2865	100.252	16.2808	12.0522	-5.25693	37.562	13.9348	10.8499	19.1581	19.7247
		L	100.634	101.557	84.8648	50.8264	-8.34896	19.6752	-45.5689	14.0999	18.6719	18.5212
		M	100.223	101.729	34.291	23.437	26.1227	28.6087	21.2734	35.1635	22.8061	16.4723
		N	101.246	100.749	-16.7205	28.0554	27.9757	28.9557	30.3605	25.3495	21.2495	21.7706
		O	99.823	99.1412	5.55167	73.1448	-77.3483	-70.2813	8.6923	-92.3082	-0.523008	2.33737
		P	99.801	99.1996	6.23132	-31.9218	-7.77137	-5.32865	5.30785	2.53789	-2.14602	0.813463
